# Supplementary material for: Bayesian hierarchical modeling of joint spatiotemporal risk patterns for Human Immunodeficiency Virus (HIV) and Tuberculosis (TB) in Kenya
Source: PLoS One. 2020 Jul 2;15(7):e0234456. doi: 10.1371/journal.pone.0234456 (PMC7332062; doi:10.1371/journal.pone.0234456)
Supplement: S4 Text — (CSV) [file pone.0234456.s004.csv]

County_ID	County	TB_2012	PP_2012	TB_2013	PP_2013	TB_2014	PP_2014	TB_2015	PP_2015	TB_2016	PP_2016	TB_2017	PP_2017	TB_Total	PP_Total
8	Baringo	662	617748	645	639986	598	663026	620	686895	648	711623	645	737242	3818	4056520
32	Bomet	1502	805248	1417	834236	1757	864269	1464	895383	1329	927616	1567	961011	9036	5287763
11	Bungoma	2138	1756338	1794	1800246	1869	1845252	1527	1891383	1804	1938668	2095	1987135	11227	11219022
16	Busia	1696	525603	1492	538743	1536	552212	1196	566017	936	580168	1314	594672	8170	3357415
30	Embu	1440	547808	1434	558764	1364	569940	1487	581339	1301	592965	1612	604825	8638	3455641
12	Garissa	1359	802447	1224	873063	1150	949892	844	1033483	870	1124429	920	1223379	6367	6006693
31	Homa Bay	4334	1025797	3524	1047339	2957	1069333	2172	1091789	1976	1114716	2164	1138126	17127	6487100
7	Isiolo	519	152065	545	155106	581	158208	544	161372	525	164600	623	167892	3337	959243
40	Kajiado	1646	764246	1609	791759	1650	820262	1608	849792	1501	880384	1576	912078	9590	5018521
14	Kakamega	2952	1788339	2539	1833048	2340	1878874	2207	1925846	1812	1973992	2458	2023342	14308	11423441
9	Keiyo-Marakwet	445	411414	459	426224	528	441569	509	457465	510	473934	600	490995	3051	2701601
24	Kericho	1801	843223	1709	873579	1850	905028	1705	937609	1436	971363	1740	1006332	10241	5537134
38	Kiambu	4197	1702453	4108	1729692	4083	1757367	3734	1785485	3986	1814053	4381	1843078	24489	10632128
44	Kilifi	2567	1209109	2204	1244173	2394	1280254	1919	1317381	1713	1355585	1913	1394897	12710	7801399
29	Kirinyaga	1482	553808	1508	562669	1488	571672	1374	580819	1185	590112	1386	599554	8423	3458634
35	Kisii	2083	1226411	1876	1252166	1834	1278461	1673	1305309	1530	1332720	1862	1360707	10858	7755774
25	Kisumu	4035	1031241	3373	1052897	3391	1075008	2962	1097583	2588	1120632	2493	1144166	18842	6521527
28	Kitui	2484	1074695	2044	1096189	2064	1118113	2030	1140475	1807	1163284	2262	1186550	12691	6779306
46	Kwale	1354	708131	1186	728666	1182	749798	1160	771542	1074	793917	922	816940	6878	4568994
15	Laikipia	778	443914	778	459895	783	476451	732	493604	753	511373	1019	529783	4843	2915020
43	Lamu	227	110632	251	113840	226	117141	211	120538	284	124034	327	127631	1526	713816
39	Machakos	2975	1165826	2368	1189143	2462	1212926	2235	1237184	2147	1261928	2642	1287166	14829	7354173
42	Makueni	1881	938667	1948	957440	1625	976589	1644	996121	1468	1016043	1721	1036364	10287	5921224
3	Mandera	805	1321085	630	1437340	640	1563826	624	1701443	553	1851170	608	2014073	3860	9888937
2	Marsabit	746	308988	575	315167	667	321471	647	327900	567	334458	669	341147	3871	1949131
17	Meru	3410	1439317	3381	1468104	3640	1497466	3433	1527415	3200	1557964	4230	1589123	21294	9079389
37	Migori	3055	976174	2593	996673	2378	1017603	1938	1038973	1661	1060792	1517	1083068	13142	6173283
47	Mombasa	5216	1023488	4750	1053169	4564	1083711	4259	1115139	3658	1147478	3894	1180755	26341	6603740
36	Murang'a	2148	988553	2068	1004369	2057	1020439	1918	1036766	1525	1053355	2148	1070208	11864	6173690
41	Nairobi	16483	3509911	14615	3643287	14039	3781732	12602	3925438	12808	4074605	13065	4229440	83612	23164413
20	Nakuru	4138	1782793	4208	1846973	4461	1913464	3697	1982349	3212	2053713	3509	2127647	23225	11706939
18	Nandi	784	837248	837	867389	796	898615	721	930965	698	964480	790	999201	4626	5497898
34	Narok	1387	946167	1221	980229	1442	1015518	1631	1052076	1343	1089951	1448	1129189	8472	6213130
33	Nyamira	882	636739	926	650110	809	663763	733	677702	780	691933	775	706464	4905	4026711
22	Nyandarua	697	625349	811	635355	816	645521	747	655849	647	666342	801	677004	4519	3905420
26	Nyeri	1784	727384	1534	739022	1362	750847	1364	762860	1057	775066	1341	787467	8442	4542646
6	Samburu	359	249014	463	257979	538	267266	590	276888	583	286856	585	297183	3118	1635186
19	Siaya	2924	896491	2193	915318	2307	934539	1959	954165	1684	974202	1840	994660	12907	5669375
45	Taita Taveta	645	310147	665	319142	598	328397	535	337920	541	347720	529	357804	3513	2001130
27	Tana River	402	261573	410	269159	400	276964	423	284996	444	293261	420	301766	2499	1687719
23	Tharaka	1027	387691	1020	395445	1052	403354	992	411421	1012	419649	1246	428042	6349	2445602
10	Trans Nzoia	1347	910404	1286	943179	1295	977133	1353	1012310	1087	1048753	1307	1086508	7675	5978287
1	Turkana	1816	951148	1740	985389	1776	1020863	2251	1057614	1796	1095688	2262	1135133	11641	6245835
13	Uasin Gishu	1941	994269	1773	1030062	1809	1067145	1668	1105562	1514	1145362	1598	1186595	10303	6528995
21	Vihiga	1120	597267	979	612199	1040	627504	824	643191	825	659271	883	675753	5671	3815185
4	Wajir	876	852523	651	927545	604	1009169	540	1097976	550	1194597	579	1299722	3800	6381532
5	West Pokot	1037	570078	1310	590601	1321	611862	1395	633889	1390	656709	1600	680351	8053	3743490
