# Supplementary material for: Bayesian hierarchical modeling of joint spatiotemporal risk patterns for Human Immunodeficiency Virus (HIV) and Tuberculosis (TB) in Kenya
Source: PLoS One. 2020 Jul 2;15(7):e0234456. doi: 10.1371/journal.pone.0234456 (PMC7332062; doi:10.1371/journal.pone.0234456)
Supplement: S5 Text — (CSV) [file pone.0234456.s005.csv]

Sn.no	County	HIV_2012	PP_2012	HIV_2013	PP_2013	HIV_2014	PP_2014	HIV_2015	PP_2015	HIV_2016	PP_2016	HIV_2017	PP_2017	HIV_Total	PP_Total
8	Baringo	248	617748	730	639986	750	663026	335	686895	259	711623	480	737242	2802	4056520
32	Bomet	1290	805248	694	834236	631	864269	401	895383	685	927616	768	961011	4468	5287763
11	Bungoma	1072	1756338	1043	1800246	1673	1845252	2109	1891383	2204	1938668	2318	1987135	10419	11219022
16	Busia	1952	525603	2580	538743	2371	552212	2685	566017	1857	580168	2358	594672	13802	3357415
30	Embu	389	547808	480	558764	545	569940	339	581339	557	592965	741	604825	3051	3455641
12	Garissa	103	802447	156	873063	142	949892	110	1033483	145	1124429	181	1223379	837	6006693
31	Homa Bay	2987	1025797	4331	1047339	3615	1069333	3639	1091789	2976	1114716	4771	1138126	22320	6487100
7	Isiolo	7	152065	100	155106	83	158208	130	161372	212	164600	301	167892	832	959243
40	Kajiado	447	764246	713	791759	570	820262	643	849792	655	880384	633	912078	3660	5018521
14	Kakamega	1150	1788339	966	1833048	2273	1878874	1242	1925846	2362	1973992	2366	2023342	10358	11423441
9	Keiyo-Marakwet	33	411414	44	426224	39	441569	69	457465	97	473934	239	490995	520	2701601
24	Kericho	3069	843223	1954	873579	1063	905028	1281	937609	1663	971363	1163	1006332	10193	5537134
38	Kiambu	1608	1702453	2059	1729692	1646	1757367	1323	1785485	1132	1814053	1594	1843078	9362	10632128
44	Kilifi	1776	1209109	1281	1244173	2429	1280254	1230	1317381	1258	1355585	1598	1394897	9572	7801399
29	Kirinyaga	1406	553808	1986	562669	610	571672	1033	580819	836	590112	609	599554	6480	3458634
35	Kisii	1031	1226411	1425	1252166	1611	1278461	1164	1305309	1081	1332720	1756	1360707	8068	7755774
25	Kisumu	6308	1031241	3599	1052897	4218	1075008	3779	1097583	3047	1120632	4321	1144166	25272	6521527
28	Kitui	1809	1074695	978	1096189	801	1118113	722	1140475	486	1163284	881	1186550	5677	6779306
46	Kwale	585	708131	679	728666	542	749798	744	771542	1090	793917	635	816940	4275	4568994
15	Laikipia	791	443914	408	459895	563	476451	1091	493604	839	511373	711	529783	4403	2915020
43	Lamu	152	110632	202	113840	143	117141	125	120538	208	124034	242	127631	1072	713816
39	Machakos	2370	1165826	1974	1189143	1771	1212926	1839	1237184	982	1261928	1656	1287166	10591	7354173
42	Makueni	461	938667	414	957440	1557	976589	1217	996121	1486	1016043	677	1036364	5811	5921224
3	Mandera	5	1321085	12	1437340	32	1563826	107	1701443	102	1851170	68	2014073	325	9888937
2	Marsabit	0	308988	23	315167	27	321471	65	327900	98	334458	182	341147	395	1949131
17	Meru	2164	1439317	1457	1468104	1163	1497466	786	1527415	708	1557964	997	1589123	7275	9079389
37	Migori	2415	976174	3750	996673	3670	1017603	3134	1038973	2535	1060792	3168	1083068	18671	6173283
47	Mombasa	2765	1023488	1954	1053169	2437	1083711	1404	1115139	1894	1147478	1260	1180755	11714	6603740
36	Murang'a	2223	988553	1053	1004369	1803	1020439	834	1036766	786	1053355	1187	1070208	7886	6173690
41	Nairobi	2047	3509911	3173	3643287	1026	3781732	2213	3925438	2654	4074605	5357	4229440	16470	23164413
20	Nakuru	4928	1782793	1386	1846973	2224	1913464	1481	1982349	1230	2053713	2430	2127647	13679	11706939
18	Nandi	1271	837248	2638	867389	937	898615	626	930965	941	964480	509	999201	6922	5497898
34	Narok	687	946167	523	980229	430	1015518	702	1052076	705	1089951	752	1129189	3799	6213130
33	Nyamira	951	636739	860	650110	1024	663763	1840	677702	1665	691933	2094	706464	8434	4026711
22	Nyandarua	1093	625349	715	635355	989	645521	682	655849	722	666342	765	677004	4966	3905420
26	Nyeri	2460	727384	3295	739022	1736	750847	1479	762860	1264	775066	990	787467	11224	4542646
6	Samburu	122	249014	289	257979	490	267266	290	276888	123	286856	297	297183	1611	1635186
19	Siaya	5967	896491	2746	915318	2289	934539	3574	954165	4744	974202	3112	994660	22432	5669375
45	Taita Taveta	441	310147	733	319142	335	328397	388	337920	654	347720	603	357804	3154	2001130
27	Tana River	69	261573	62	269159	53	276964	134	284996	71	293261	134	301766	522	1687719
23	Tharaka	280	387691	856	395445	432	403354	376	411421	238	419649	462	428042	2644	2445602
10	Trans Nzoia	1714	910404	1739	943179	1371	977133	846	1012310	947	1048753	910	1086508	7527	5978287
1	Turkana	198	951148	123	985389	244	1020863	316	1057614	307	1095688	275	1135133	1462	6245835
13	Uasin Gishu	4263	994269	3754	1030062	3056	1067145	1596	1105562	1057	1145362	1787	1186595	15513	6528995
21	Vihiga	501	597267	651	612199	654	627504	511	643191	418	659271	716	675753	3451	3815185
4	Wajir	4	852523	45	927545	19	1009169	49	1097976	41	1194597	40	1299722	198	6381532
5	West Pokot	255	570078	289	590601	382	611862	268	633889	223	656709	241	680351	1657	3743490
